# Supplementary material for: Lactobacillus helveticus Isolated from Raw Milk Improves Liver Function, Hepatic Steatosis, and Lipid Metabolism in Non-Alcoholic Fatty Liver Disease Mouse Model
Source: Microorganisms. 2023 Sep 30;11(10):2466. doi: 10.3390/microorganisms11102466 (PMC10609090; doi:10.3390/microorganisms11102466)
Supplement: Supplementary file 1 [file microorganisms-11-02466-s001.zip]

Archive with 1 entries (1 files):
- microorganisms-2624106-supplementary.pdf
